# Supplementary material for: A SWI/SNF-dependent transcriptional regulation mediated by POU2AF2/C11orf53 at enhancer
Source: Nat Commun. 2024 Mar 7;15:2067. doi: 10.1038/s41467-024-46492-5 (PMC10920751; doi:10.1038/s41467-024-46492-5)
Supplement: Supplementary file 4 — Source Data [file 41467_2024_46492_MOESM4_ESM.xlsx]

## Sheet: Fig. 2C
Gene Name	DMSO_Rep1	DMSO_Rep2	GSK_Rep1	GSK_Rep2
IGFBP2	7.57713	8.87143	49.5581	49.7607
UBASH3B	19.8449	19.2089	29.9282	32.3098
EYA1	1.70835	1.20291	7.22986	6.29181
FOXO1	1.72308	1.54122	5.96883	4.37261

## Sheet: Fig. 4E
Gene name	DMSO_Rep1	DMSO_Rep2	DMSO_Rep3	BRM014_Rep1	BRM014_Rep2	BRM014_Rep3
GAPDH	17.5706	17.4275	17.3612	17.2254	17.2851	17.2949
TAS1R3	26.2895	26.3663	26.2858	28.6132	28.535	28.4406
IRAG2	16.6758	16.6337	16.6246	17.5915	17.4685	17.4931
AVIL	19.6184	19.5583	19.506	20.5356	20.5547	20.4549
CHAT	27.0943	27.0186	27.1054	28.1726	27.9547	28.0513
GNG13	23.2674	23.289	23.3412	24.0086	24.0035	23.8429
NREP	23.7986	23.8452	23.8419	25.2767	25.2911	25.3138

## Sheet: Fig. 4I
Gene name	Treatment	Rep1	Rep2	Rep3
GAPDH	DMSO	18.4345	18.5187	18.4858
	BRGi	19.0485	19.034	19.07
FOXO1	DMSO	30.3587	30.062	30.3188
	BRGi	29.4442	29.5237	29.6385
IGFBP2	DMSO	27.1961	27.3284	27.3928
	BRGi	25.2967	25.3074	25.3852
UBASH3B	DMSO	25.869	25.8759	25.9678
	BRGi	25.6031	25.8526	25.5206
EYA1	DMSO	28.4388	28.6851	28.5183
	BRGi	27.6579	27.9556	27.7206

## Sheet: Fig. 5F
Gene name	GAPDH			PTEN
	Rep1	Rep2	Rep3	Rep1	Rep2	Rep3
sgNONT	17.5396	17.6246	17.5712	23.5932	23.5409	23.6315
sgPOU2AF2-1	19.1834	19.2922	19.265	24.4911	24.6363	24.5848
sgPOU2AF2-2	17.959	18.1374	18.0704	23.3531	23.5024	23.432

## Sheet: Fig.5G
		Cell Number (×106)
		Rep1	Rep2
sgNONT	sgNONT	1.74	1.92
	sgPOU2AF2-1	0.77	0.68
	sgPOU2AF2-2	0.8	0.77
sgPTEN-1	sgNONT	1.96	2.24
	sgPOU2AF2-1	1.56	1.77
	sgPOU2AF2-2	1.54	1.82
sgPTEN-2	sgNONT	1.93	2.12
	sgPOU2AF2-1	1.47	1.66
	sgPOU2AF2-2	1.59	1.68

## Sheet: Fig. 6B
		GAPDH			PTEN
Cell line	Treatment	Rep1	Rep2	Rep3	Rep1	Rep2	Rep3
NCI-H526	DMSO	18.0055	18.0461	18.0461	22.5045	22.581	22.4921
	BRM014	19.1122	19.1139	19.1051	22.6342	22.6912	22.6456
NCI-H211	DMSO	18	18.1455	18.0452	23.1995	23.1788	23.2102
	BRM014	18.2667	18.4123	18.3055	23.0363	23.0283	23.012
CORL311	DMSO	18.903	19.0441	18.9971	22.6196	22.6198	22.666
	BRM014	19.7819	19.8589	19.9923	22.527	22.5146	22.474

## Sheet: Fig. 6D
BRM014 (uM)	0	0.001	0.01	0.1	1	10
sgNT	2519619	2236018	1824937	966560	1010462	769505
	2609718	2206468	1738693	1021983	942086	765462
	2519097	2010362	1693729	1062243	914981	726882
sgPTEN-1	2959994	2875692	2426253	1968323	2049527	1397173
	2785859	2705140	2566125	1874007	1938859	1351705
	2411196	2718915	2350439	1737274	1782311	1462566
sgPTEN-2	2863781	2475863	2588062	2177316	2090639	1339142
	2803066	2970153	2866147	2085719	2210426	1370216
	2785707	3060372	2536345	2120448	2005210	1406618

## Sheet: Fig. 6E
	PBS+DMSO		PBS+BRM014
	L	W	L	W
Day 14	0.55	0.45	0.49	0.39
	0.52	0.46	0.61	0.54
	0.62	0.57	0.66	0.48
	0.45	0.39	0.53	0.41
	0.66	0.52	0.49	0.48
	0	0	0	0
Day 16	0.74	0.57	0.63	0.42
	0.87	0.58	0.7	0.48
	0.77	0.57	0.76	0.49
	0.57	0.42	0.81	0.55
	0.76	0.49	0.72	0.53
	0.89	0.77	0	0
Day 18	0.92	0.68	0.87	0.61
	0.83	0.6	0.65	0.58
	0.67	0.58	1.01	0.62
	0.92	0.63	0.72	0.69
	0.97	0.69	0.85	0.66
	1.03	0.82	0	0
Day 20	0.88	0.81	0.71	0.54
	0.92	1.01	0.92	0.73
	1.12	0.72	1.04	0.65
	0.93	0.67	0.85	0.82
	1.06	0.73	0.79	0.72
	1.05	0.93	0	0
Day 22	1.21	0.8	1.01	0.81
	0.94	0.82	0.78	0.65
	1.08	0.82	1.34	0.79
	1.21	0.88	0.92	0.64
	0.72	0.63	0.86	0.77
	1.23	0.96	0	0
Day 24	1.32	1.03	1.11	0.93
	1.2	1.1	0.85	0.81
	0.88	0.8	1.03	0.87
	1.26	0.95	1.02	0.77
	1.47	0.97	0.92	0.88
	1.44	1.07	0	0

## Sheet: Fig. 6G
	DMSO						BRM014
	Tumor 1	Tumor 2	Tumor 3	Tumor 4	Tumor 5	Tumor 6	Tumor 1	Tumor 2	Tumor 3	Tumor 4	Tumor 5
GAPDH	19.5591	18.868	21.7498	19.9829	20.5594	21.4738	19.2147	19.4595	20.6443	19.0374	19.1215
	19.5567	18.7219	21.651	19.9488	20.6155	21.4394	19.2667	19.5592	20.5061	19.0713	19.1888
	19.4323	18.6326	21.6327	19.8057	20.5588	21.4287	19.242	19.4811	20.5537	18.9434	19.1797
PTEN	25.7541	26.0513	27.4927	26.2147	26.0341	26.6468	24.6404	23.8117	25.2011	24.3954	24.0534
	25.7631	26.034	27.4752	26.1999	26.0135	26.824	24.5852	24.013	25.2895	24.3877	23.9889
	25.8098	26.0212	27.4397	26.1044	25.9854	26.744	24.5468	23.65	25.2848	24.4047	24.3471
TASIR3	26.5084	26.1917	27.2777	26.5409	26.4053	27.9043	26.4104	27.0898	27.3317	27.0097	26.2473
	26.4775	26.0747	27.2395	26.5285	26.3073	27.4197	26.3691	27.238	27.309	27.0742	26.2153
	26.436	26.2124	27.3136	26.4149	26.4456	27.6064	26.4941	27.196	27.5499	27.0678	26.3213
IRAG2	18.6591	17.9682	20.3005	18.5771	19.5199	20.5136	18.5356	19.206	19.8271	18.67	18.6603
	18.5291	18.0926	20.2315	18.6142	19.5737	20.5297	18.5627	19.0985	19.7761	18.6795	18.3912
	18.582	17.8318	20.2393	18.5357	19.6292	20.5227	18.4897	19.28	19.9976	19.0424	18.5776
AVIL	21.7679	20.7858	23.9643	22.3809	22.6769	23.9361	21.6769	22.2612	23.5985	21.5299	21.9095
	21.7923	20.7748	23.906	22.4831	22.8237	23.9915	21.653	22.2072	23.4622	21.589	21.5631
	21.6231	20.8281	23.8516	22.2887	22.7571	23.9216	21.6614	22.1653	23.6142	21.4995	21.8857
NREP	27.2253	26.5051	28.5877	27.4758	27.0596	28.5287	27.9291	27.4574	28.384	26.6241	26.942
	27.2334	26.5034	28.7075	27.4176	27.2151	28.4683	28.0049	27.3584	28.239	26.7532	26.8408
	27.1343	26.3381	28.5272	27.4804	27.2413	28.6138	27.8992	27.5353	28.2335	26.6206	27.025

## Sheet: Fig. S2C
Gene name	DMSO_Rep1	DMSO_Rep2	GSK126_Rep1	GSK126_Rep2
IGFBP2	7.57713	8.87143	49.5581	49.7607
UBASH3B	19.8449	19.2089	29.9282	32.3098
EYA1	1.70835	1.20291	7.22986	6.29181
FOXO1	1.72308	1.54122	5.96883	4.37261

[truncated: 4 more sheets: Fig. S4D, Fig. S4H, Fig. S5A, Uncroped images]
